# Supplementary material for: Allostery-Driven Substrate Gating in the Chlorothalonil Dehalogenase from Pseudomonas sp. CTN-3
Source: Biology (Basel). 2025 Dec 22;15(1):20. doi: 10.3390/biology15010020 (PMC12784990; doi:10.3390/biology15010020)
Supplement: Supplementary file 1 [file biology-15-00020-s001.zip]

Archive with 34 entries (33 files):
- Supplemental Files/
- __MACOSX/._Supplemental Files
- Supplemental Files/SIFig6.png
- __MACOSX/Supplemental Files/._SIFig6.png
- Supplemental Files/SIFig5.png
- __MACOSX/Supplemental Files/._SIFig5.png
- Supplemental Files/SIFig4.png
- __MACOSX/Supplemental Files/._SIFig4.png
- Supplemental Files/AllosterySI-For submission.docx
- __MACOSX/Supplemental Files/._AllosterySI-For submission.docx
- Supplemental Files/.DS_Store
- __MACOSX/Supplemental Files/._.DS_Store
- Supplemental Files/SIFig1.png
- __MACOSX/Supplemental Files/._SIFig1.png
- Supplemental Files/SIFig3.png
- __MACOSX/Supplemental Files/._SIFig3.png
- Supplemental Files/SIFig2.png
- __MACOSX/Supplemental Files/._SIFig2.png
- Supplemental Files/PENSA Environment Packages.txt
- __MACOSX/Supplemental Files/._PENSA Environment Packages.txt
- Supplemental Files/Video_S1_overview.mp4
- __MACOSX/Supplemental Files/._Video_S1_overview.mp4
- Supplemental Files/Video_S2_channelswitching.mp4
- __MACOSX/Supplemental Files/._Video_S2_channelswitching.mp4
- Supplemental Files/Video_S3_ionchannel.mp4
- __MACOSX/Supplemental Files/._Video_S3_ionchannel.mp4
- Supplemental Files/PyEMMA Environment Packages.txt
- __MACOSX/Supplemental Files/._PyEMMA Environment Packages.txt
- Supplemental Files/WTchd_bandyt.cys
- __MACOSX/Supplemental Files/._WTchd_bandyt.cys
- Supplemental Files/Video_S4_tpnbound.mp4
- __MACOSX/Supplemental Files/._Video_S4_tpnbound.mp4
- Supplemental Files/WTchdtpn_bandyt.cys
- __MACOSX/Supplemental Files/._WTchdtpn_bandyt.cys
