# Supplementary material for: Allostery-Driven Substrate Gating in the Chlorothalonil Dehalogenase from Pseudomonas sp. CTN-3
Source: Biology (Basel). 2025 Dec 22;15(1):20. doi: 10.3390/biology15010020 (PMC12784990; doi:10.3390/biology15010020)
Supplement: Supplementary file 1 [file biology-15-00020-s001.zip › Supplemental Files/PyEMMA Environment Packages.txt]

_libgcc_mutex             0.1                 conda_forge    conda-forge
_openmp_mutex             4.5                       2_gnu    conda-forge
anyio                     4.9.0              pyh29332c3_0    conda-forge
argon2-cffi               23.1.0             pyhd8ed1ab_1    conda-forge
argon2-cffi-bindings      21.2.0           py39h8cd3c5a_5    conda-forge
arrow                     1.3.0              pyhd8ed1ab_1    conda-forge
astor                     0.8.1              pyhd8ed1ab_1    conda-forge
asttokens                 3.0.0              pyhd8ed1ab_1    conda-forge
attrs                     25.3.0             pyh71513ae_0    conda-forge
beautifulsoup4            4.13.4             pyha770c72_0    conda-forge
bleach                    6.2.0              pyh29332c3_4    conda-forge
bleach-with-css           6.2.0                h82add2a_4    conda-forge
blosc                     1.21.0               h9c3ff4c_0    conda-forge
brotli                    1.1.0                hb9d3cd8_2    conda-forge
brotli-bin                1.1.0                hb9d3cd8_2    conda-forge
brotli-python             1.1.0            py39hf88036b_2    conda-forge
bzip2                     1.0.8                h4bc722e_7    conda-forge
c-ares                    1.34.5               hb9d3cd8_0    conda-forge
c-blosc2                  2.15.2               h3122c55_1    conda-forge
ca-certificates           2025.4.26            hbd8a1cb_0    conda-forge
cached-property           1.5.2                hd8ed1ab_1    conda-forge
cached_property           1.5.2              pyha770c72_1    conda-forge
certifi                   2025.4.26          pyhd8ed1ab_0    conda-forge
cffi                      1.17.1           py39h15c3d72_0    conda-forge
charset-normalizer        3.4.2              pyhd8ed1ab_0    conda-forge
colorama                  0.4.6              pyhd8ed1ab_1    conda-forge
comm                      0.2.2              pyhd8ed1ab_1    conda-forge
contourpy                 1.1.1            py39h7633fee_1    conda-forge
cycler                    0.12.1             pyhd8ed1ab_1    conda-forge
debugpy                   1.8.14           py39hf88036b_0    conda-forge
decorator                 5.2.1              pyhd8ed1ab_0    conda-forge
deeptime                  0.4.5            py39h3b40f6f_0    conda-forge
defusedxml                0.7.1              pyhd8ed1ab_0    conda-forge
dill                      0.4.0              pyhd8ed1ab_0    conda-forge
entrypoints               0.4                pyhd8ed1ab_1    conda-forge
exceptiongroup            1.3.0              pyhd8ed1ab_0    conda-forge
executing                 2.2.0              pyhd8ed1ab_0    conda-forge
fonttools                 4.58.0           py39h9399b63_0    conda-forge
fqdn                      1.5.1              pyhd8ed1ab_1    conda-forge
freetype                  2.12.1               h267a509_2    conda-forge
h2                        4.2.0              pyhd8ed1ab_0    conda-forge
h5py                      3.7.0           nompi_py39h63b1161_100    conda-forge
hdf5                      1.12.1          nompi_h4df4325_104    conda-forge
hpack                     4.1.0              pyhd8ed1ab_0    conda-forge
humanfriendly             10.0               pyh707e725_8    conda-forge
hyperframe                6.1.0              pyhd8ed1ab_0    conda-forge
idna                      3.10               pyhd8ed1ab_1    conda-forge
importlib-metadata        8.6.1              pyha770c72_0    conda-forge
importlib-resources       6.5.2              pyhd8ed1ab_0    conda-forge
importlib_resources       6.5.2              pyhd8ed1ab_0    conda-forge
ipykernel                 6.29.5             pyh3099207_0    conda-forge
ipython                   8.18.1             pyh707e725_3    conda-forge
ipython_genutils          0.2.0              pyhd8ed1ab_2    conda-forge
ipywidgets                8.1.7              pyhd8ed1ab_0    conda-forge
isoduration               20.11.0            pyhd8ed1ab_1    conda-forge
jedi                      0.19.2             pyhd8ed1ab_1    conda-forge
jinja2                    3.1.6              pyhd8ed1ab_0    conda-forge
joblib                    1.5.0              pyhd8ed1ab_0    conda-forge
jpeg                      9e                   h166bdaf_2    conda-forge
jsonpointer               3.0.0            py39hf3d152e_1    conda-forge
jsonschema                4.23.0             pyhd8ed1ab_1    conda-forge
jsonschema-specifications 2025.4.1           pyh29332c3_0    conda-forge
jsonschema-with-format-nongpl 4.23.0               hd8ed1ab_1    conda-forge
jupyter_client            7.4.9              pyhd8ed1ab_0    conda-forge
jupyter_core              5.7.2              pyh31011fe_1    conda-forge
jupyter_events            0.12.0             pyh29332c3_0    conda-forge
jupyter_server            2.16.0             pyhe01879c_0    conda-forge
jupyter_server_terminals  0.5.3              pyhd8ed1ab_1    conda-forge
jupyterlab_pygments       0.3.0              pyhd8ed1ab_2    conda-forge
jupyterlab_widgets        3.0.15             pyhd8ed1ab_0    conda-forge
keyutils                  1.6.1                h166bdaf_0    conda-forge
kiwisolver                1.4.7            py39h74842e3_0    conda-forge
krb5                      1.21.3               h659f571_0    conda-forge
lcms2                     2.12                 hddcbb42_0    conda-forge
ld_impl_linux-64          2.43                 h712a8e2_4    conda-forge
lerc                      4.0.0                h0aef613_1    conda-forge
libaec                    1.1.3                h59595ed_0    conda-forge
libblas                   3.9.0           20_linux64_openblas    conda-forge
libbrotlicommon           1.1.0                hb9d3cd8_2    conda-forge
libbrotlidec              1.1.0                hb9d3cd8_2    conda-forge
libbrotlienc              1.1.0                hb9d3cd8_2    conda-forge
libcblas                  3.9.0           20_linux64_openblas    conda-forge
libcurl                   8.8.0                hca28451_1    conda-forge
libdeflate                1.24                 h86f0d12_0    conda-forge
libedit                   3.1.20250104    pl5321h7949ede_0    conda-forge
libev                     4.33                 hd590300_2    conda-forge
libexpat                  2.7.0                h5888daf_0    conda-forge
libffi                    3.4.6                h2dba641_1    conda-forge
libgcc                    15.1.0               h767d61c_2    conda-forge
libgcc-ng                 15.1.0               h69a702a_2    conda-forge
libgfortran               15.1.0               h69a702a_2    conda-forge
libgfortran-ng            15.1.0               h69a702a_2    conda-forge
libgfortran5              15.1.0               hcea5267_2    conda-forge
libgomp                   15.1.0               h767d61c_2    conda-forge
libjpeg-turbo             2.1.4                h166bdaf_0    conda-forge
liblapack                 3.9.0           20_linux64_openblas    conda-forge
liblzma                   5.8.1                hb9d3cd8_1    conda-forge
liblzma-devel             5.8.1                hb9d3cd8_1    conda-forge
libnghttp2                1.58.0               h47da74e_1    conda-forge
libnsl                    2.0.1                hd590300_0    conda-forge
libopenblas               0.3.25          pthreads_h413a1c8_0    conda-forge
libpng                    1.6.43               h2797004_0    conda-forge
libsodium                 1.0.18               h36c2ea0_1    conda-forge
libsqlite                 3.46.0               hde9e2c9_0    conda-forge
libssh2                   1.11.0               h0841786_0    conda-forge
libstdcxx                 15.1.0               h8f9b012_2    conda-forge
libstdcxx-ng              15.1.0               h4852527_2    conda-forge
libtiff                   4.2.0                hf544144_3    conda-forge
libuuid                   2.38.1               h0b41bf4_0    conda-forge
libwebp-base              1.5.0                h851e524_0    conda-forge
libxcb                    1.17.0               h8a09558_0    conda-forge
libxcrypt                 4.4.36               hd590300_1    conda-forge
libzlib                   1.2.13               h4ab18f5_6    conda-forge
lz4-c                     1.10.0               h5888daf_1    conda-forge
lzo                       2.10              hd590300_1001    conda-forge
markupsafe                3.0.2            py39h9399b63_1    conda-forge
matplotlib-base           3.5.3            py39h19d6b11_2    conda-forge
matplotlib-inline         0.1.7              pyhd8ed1ab_1    conda-forge
mdshare                   0.4.2            py39hf3d152e_4    conda-forge
mdtraj                    1.9.4            py39h1dbbcdb_2    conda-forge
mistune                   3.1.3              pyh29332c3_0    conda-forge
multiprocess              0.70.18          py39h8cd3c5a_0    conda-forge
munkres                   1.1.4              pyh9f0ad1d_0    conda-forge
nb_conda_kernels          2.5.1              pyh707e725_2    conda-forge
nbclassic                 1.3.1              pyhe01879c_0    conda-forge
nbclient                  0.10.2             pyhd8ed1ab_0    conda-forge
nbconvert-core            7.16.6             pyh29332c3_0    conda-forge
nbformat                  5.10.4             pyhd8ed1ab_1    conda-forge
ncurses                   6.5                  h2d0b736_3    conda-forge
nest-asyncio              1.6.0              pyhd8ed1ab_1    conda-forge
nglview                   3.0.8              pyh1da8cd4_0    conda-forge
nomkl                     1.0                  h5ca1d4c_0    conda-forge
notebook                  6.5.6              pyha770c72_0    conda-forge
notebook-shim             0.2.4              pyhd8ed1ab_1    conda-forge
numexpr                   2.10.0          py39he85e4be_100    conda-forge
numpy                     1.19.5           py39hd249d9e_3    conda-forge
olefile                   0.47               pyhd8ed1ab_1    conda-forge
openjpeg                  2.4.0                hb52868f_1    conda-forge
openssl                   3.5.0                h7b32b05_1    conda-forge
overrides                 7.7.0              pyhd8ed1ab_1    conda-forge
packaging                 25.0               pyh29332c3_1    conda-forge
pandas                    2.2.2            py39hfc16268_1    conda-forge
pandocfilters             1.5.0              pyhd8ed1ab_0    conda-forge
parso                     0.8.4              pyhd8ed1ab_1    conda-forge
pathos                    0.3.4              pyhd8ed1ab_0    conda-forge
pexpect                   4.9.0              pyhd8ed1ab_1    conda-forge
pickleshare               0.7.5           pyhd8ed1ab_1004    conda-forge
pillow                    8.2.0            py39hf95b381_1    conda-forge
pip                       25.1.1             pyh8b19718_0    conda-forge
pkgutil-resolve-name      1.3.10             pyhd8ed1ab_2    conda-forge
platformdirs              4.3.8              pyhe01879c_0    conda-forge
pox                       0.3.6              pyhd8ed1ab_0    conda-forge
ppft                      1.7.7              pyhd8ed1ab_0    conda-forge
progress_reporter         2.0                        py_0    conda-forge
prometheus_client         0.21.1             pyhd8ed1ab_0    conda-forge
prompt-toolkit            3.0.51             pyha770c72_0    conda-forge
psutil                    7.0.0            py39h8cd3c5a_0    conda-forge
pthread-stubs             0.4               hb9d3cd8_1002    conda-forge
ptyprocess                0.7.0              pyhd8ed1ab_1    conda-forge
pure_eval                 0.2.3              pyhd8ed1ab_1    conda-forge
py-cpuinfo                9.0.0              pyhd8ed1ab_1    conda-forge
pycparser                 2.22               pyh29332c3_1    conda-forge
pyemma                    2.5.12           py39h1832856_0    conda-forge
pygments                  2.19.1             pyhd8ed1ab_0    conda-forge
pyparsing                 3.2.3              pyhd8ed1ab_1    conda-forge
pysocks                   1.7.1              pyha55dd90_7    conda-forge
pytables                  3.7.0            py39h2669a42_0    conda-forge
python                    3.9.19          h0755675_0_cpython    conda-forge
python-dateutil           2.9.0.post0        pyhff2d567_1    conda-forge
python-fastjsonschema     2.21.1             pyhd8ed1ab_0    conda-forge
python-json-logger        2.0.7              pyhd8ed1ab_0    conda-forge
python-tzdata             2025.2             pyhd8ed1ab_0    conda-forge
python_abi                3.9                      7_cp39    conda-forge
pytz                      2025.2             pyhd8ed1ab_0    conda-forge
pyyaml                    6.0.2            py39h9399b63_2    conda-forge
pyzmq                     24.0.1           py39headdf64_1    conda-forge
qhull                     2020.2               h434a139_5    conda-forge
readline                  8.2                  h8c095d6_2    conda-forge
referencing               0.36.2             pyh29332c3_0    conda-forge
requests                  2.32.3             pyhd8ed1ab_1    conda-forge
rfc3339-validator         0.1.4              pyhd8ed1ab_1    conda-forge
rfc3986-validator         0.1.1              pyh9f0ad1d_0    conda-forge
rpds-py                   0.24.0           py39h3506688_0    conda-forge
scikit-learn              1.6.1            py39h4b7350c_0    conda-forge
scipy                     1.9.1            py39h8ba3f38_0    conda-forge
send2trash                1.8.3              pyh0d859eb_1    conda-forge
setuptools                80.1.0             pyhff2d567_0    conda-forge
six                       1.17.0             pyhd8ed1ab_0    conda-forge
snappy                    1.2.1                h8bd8927_1    conda-forge
sniffio                   1.3.1              pyhd8ed1ab_1    conda-forge
soupsieve                 2.7                pyhd8ed1ab_0    conda-forge
stack_data                0.6.3              pyhd8ed1ab_1    conda-forge
terminado                 0.18.1             pyh0d859eb_0    conda-forge
threadpoolctl             3.6.0              pyhecae5ae_0    conda-forge
tinycss2                  1.4.0              pyhd8ed1ab_0    conda-forge
tk                        8.6.13          noxft_h4845f30_101    conda-forge
tornado                   6.4.2            py39h8cd3c5a_0    conda-forge
tqdm                      4.67.1             pyhd8ed1ab_1    conda-forge
traitlets                 5.14.3             pyhd8ed1ab_1    conda-forge
types-python-dateutil     2.9.0.20241206     pyhd8ed1ab_0    conda-forge
typing-extensions         4.13.2               h0e9735f_0    conda-forge
typing_extensions         4.13.2             pyh29332c3_0    conda-forge
typing_utils              0.1.0              pyhd8ed1ab_1    conda-forge
tzdata                    2025b                h78e105d_0    conda-forge
unicodedata2              16.0.0           py39h8cd3c5a_0    conda-forge
uri-template              1.3.0              pyhd8ed1ab_1    conda-forge
urllib3                   2.4.0              pyhd8ed1ab_0    conda-forge
wcwidth                   0.2.13             pyhd8ed1ab_1    conda-forge
webcolors                 24.11.1            pyhd8ed1ab_0    conda-forge
webencodings              0.5.1              pyhd8ed1ab_3    conda-forge
websocket-client          1.8.0              pyhd8ed1ab_1    conda-forge
wheel                     0.45.1             pyhd8ed1ab_1    conda-forge
widgetsnbextension        4.0.14             pyhd8ed1ab_0    conda-forge
xorg-libxau               1.0.12               hb9d3cd8_0    conda-forge
xorg-libxdmcp             1.1.5                hb9d3cd8_0    conda-forge
xz                        5.8.1                hbcc6ac9_1    conda-forge
xz-gpl-tools              5.8.1                hbcc6ac9_1    conda-forge
xz-tools                  5.8.1                hb9d3cd8_1    conda-forge
yaml                      0.2.5                h7f98852_2    conda-forge
zeromq                    4.3.5                h75354e8_4    conda-forge
zipp                      3.21.0             pyhd8ed1ab_1    conda-forge
zlib                      1.2.13               h4ab18f5_6    conda-forge
zlib-ng                   2.2.4                h7955e40_0    conda-forge
zstandard                 0.23.0           py39h8cd3c5a_2    conda-forge
zstd                      1.5.6                ha6fb4c9_0    conda-forge
